# Supplementary material for: Targeting of AKT1 by miR-143-3p Suppresses Epithelial-to-Mesenchymal Transition in Prostate Cancer
Source: Cells. 2023 Sep 5;12(18):2207. doi: 10.3390/cells12182207 (PMC10526992; doi:10.3390/cells12182207)
Supplement: Supplementary file 1 [file cells-12-02207-s001.zip]

Archive with 1 entries (1 files):
- cells-2573134-supplementary.pdf
